# Supplementary material for: miR-143-3p Inhibits Aberrant Tau Phosphorylation and Amyloidogenic Processing of APP by Directly Targeting DAPK1 in Alzheimer’s Disease
Source: Int J Mol Sci. 2022 Jul 20;23(14):7992. doi: 10.3390/ijms23147992 (PMC9317260; doi:10.3390/ijms23147992)
Supplement: Supplementary file 1 [file ijms-23-07992-s001.zip]

Archive with 1 entries (1 files):
- ijms-1773710-supplementary.pdf
